# Supplementary material for: Urea Synthesis from Isocyanides and O-Benzoyl Hydroxylamines Catalyzed by a Copper Salt
Source: Molecules. 2022 Nov 25;27(23):8219. doi: 10.3390/molecules27238219 (PMC9740992; doi:10.3390/molecules27238219)
Supplement: Supplementary file 1 [file molecules-27-08219-s001.zip]

Archive with 1 entries (1 files):
- molecules-2054849-supplementary.pdf
